# Supplementary material for: Long-Term Tailor-Made Exercise Intervention Reduces the Risk of Developing Cardiovascular Diseases and All-Cause Mortality in Patients with Diabetic Kidney Disease
Source: J Clin Med. 2023 Jan 15;12(2):691. doi: 10.3390/jcm12020691 (PMC9864356; doi:10.3390/jcm12020691)
Supplement: Supplementary file 1 [file jcm-12-00691-s001.zip]

Archive with 1 entries (1 files):
- jcm-2080752-supplementary.pdf
